# Supplementary material for: Association Between Trauma, Impulsivity, and Functioning in Suicide Attempters
Source: Behav Sci (Basel). 2025 Sep 15;15(9):1262. doi: 10.3390/bs15091262 (PMC12466635; doi:10.3390/bs15091262)
Supplement: Supplementary file 1 [file behavsci-15-01262-s001.zip]

Archive with 1 entries (1 files):
- behavsci-3777586-supplementary.pdf
